# Supplementary material for: Digital Simulation Improves, Maintains, and Helps Transfer Health-Care Providers' Neonatal Resuscitation Knowledge
Source: Front Pediatr. 2021 Jan 18;8:599638. doi: 10.3389/fped.2020.599638 (PMC7848194; doi:10.3389/fped.2020.599638)
Supplement: Supplementary file 1 [file Data_Sheet_1.CSV]

Participant_ID	Gender1F_2M	Months_LastNRPcourse	Education1_7	Registration1_6	Pretest0F1P	Posttest0F1P	Mo2Test0F1P	Mo5Test0F1P
1001	1	8	1	5	0	0
1002	1	18	2	4	0	0	1	0
1003	1	1	2	4	0	1	1	0
1004	1	1	5	3	0	1	1	1
1005	1	5	2	4	0	0	0	1
1006	1	7	2	4	1	1	0	1
1007	1	3	2	4	0	0	0	1
1008	1	6	2	4	1	1	1	1
1009	1	12	3	4	1	1	1	1
1010	1	9	2	4	1	1
1011	1	15	5	3	1	1	1	1
1012	1	4	2	4	0	0	1	1
1013	2	1	1	5	1	1	1	1
1014	1	8	2	4	1	1	1	1
1015	1	6	1	4	1	1	1	1
1016	1	15	3	4	1	1	1	1
1017	1	9	1	4	0	1	1	1
1018	2	12	1	5	0	1
1019	1	2	1	5	1	0	1	1
1020	1	1	2	4	1	1	0
1021	1	12	5	3	1	1	1
1022	1	12	4	2	1	1	1	1
1023	1	12	2	4	0	1	1	1
1024	1	1	4	2	0	0	1	1
1025	1	3	2	5	0	1	1	0
1026	1	12	1	5	1	1	1	1
1027	1		2	4	0	1	0	0
1028	1	6	2	5	1	1	1	1
1029	1	15	1	5	0	1	1	0
1030	1	12	2	4	0	1	1	1
1031	1	12	2	4	0	0	1	0
1032	1	9	3	4	0	0
1033	1	20	2	4	0	1	0	0
1034	1	15	3	4	0	1	1	1
1035	1	20	2	4	0	1
1036	1	12	2	5	1	0	0	1
1037	1	9	1	5	0	1	1	1
1038	1	9	1	5	1	1	0	1
1039	1	4	1	5	0	1	0	1
1040	2	11	2	5	0	1	1	1
1041	2	12	1	5	1	1	1	1
1042	1	10	2	4	0	0	1	1
1043	1	13	2	4	0	1	0	0
1044	1	3	2	4	1	1	0	1
1045	1	6	5	3	0	1	1
1046	1	17	1	4	0	1	0	1
1047	2	6	5	3	1	1	0	1
1048	2	1	5	3	0	1	1	1
1049	1	8	2	4	0	1
1050	1	24	4	2	1	1
